# Supplementary material for: Eye Contact Is Crucial for Referential Communication in Pet Dogs
Source: PLoS One. 2016 Sep 14;11(9):e0162161. doi: 10.1371/journal.pone.0162161 (PMC5023129; doi:10.1371/journal.pone.0162161)
Supplement: S1 File — (XLSX) [file pone.0162161.s002.xlsx]

## Sheet: DATA_DURATION_PLOSONE
DOG	order	FOOD_AREA	GAZE_UPWARDS	GAZE_OWNER	GAZE_FOOD	VOCALIZATION	ML_SILENT	ML_SONOROUS	CONTACT_OWNER	CONDITION2	Sex	Age
andrew	F	0.659	0	0.0323333	0.506667	0	0	0	0	Gazing downwards	F	7.5
andrew	L	0.313333	0	0.1	0.216667	0	0	0	0.0433333	Visually following	F	7.5
andrew	L	0.1	0.0666667	0.0636667	0.1	0	0	0	0	Eyes closed	F	7.5
andrew	L	0.62	0	0.0533333	0.46	0	0	0.05	0	Fixed Point	F	7.5
andrew	F	0.281667	0	0.01	0.23	0	0	0.0666667	0	Gazing upwards	F	7.5
andrew	F	0.61	0	0	0.58	0	0	0	0	Eyes up	F	7.5
baleia	F	0.426667	0	0.16	0.428	0.0866667	0	0	0	Gazing downwards	F	3
baleia	F	0.36	0	0.103333	0.45	0.0276667	0	0	0	Visually following	F	3
baleia	L	0.0446667	0	0.156667	0.121333	0.166667	0	0	0	Eyes closed	F	3
baleia	F	0.406667	0.0433333	0.02	0.3	0.15	0	0	0	Fixed Point	F	3
baleia	L	0.176667	0.0666667	0.183333	0.266667	0.156667	0	0	0.0333333	Gazing upwards	F	3
baleia	L	0.43	0	0.05	0.126667	0	0	0	0	Eyes up	F	3
betoween	L	0.3	0	0.226667	0.27	0.0333333	0.03	0.0333333	0	Gazing downwards	M	8.8
betoween	L	0.31	0	0.326667	0.293333	0	0.116667	0.0233333	0.0233333	Visually following	M	8.8
betoween	F	0.123333	0	0.288667	0.16	0.142	0	0	0	Eyes closed	M	8.8
betoween	F	0.559	0.0166667	0.136667	0.359	0	0	0	0	Fixed Point	M	8.8
betoween	L	0.233333	0.0333333	0.16	0.133333	0	0.04	0.09	0	Gazing upwards	M	8.8
betoween	F	0.296667	0	0.236667	0.316667	0	0.0233333	0	0	Eyes up	M	8.8
cassio	F	0	0	0.103333	0	0	0	0	0	Gazing downwards	M	3
cassio	F	0	0	0.12	0	0	0	0	0	Visually following	M	3
cassio	L	0.259	0	0.05	0.0656667	0	0	0	0	Eyes closed	M	3
cassio	L	0	0	0	0.0733333	0	0	0	0	Fixed Point	M	3
cassio	L	0.194333	0	0	0.021	0	0	0	0	Gazing upwards	M	3
cassio	F	0.106667	0	0.1	0	0	0	0	0	Eyes up	M	3
dama	F	0.636667	0	0.0933333	0.203333	0	0	0	0	Gazing downwards	F	10
dama	L	0.0733333	0	0.251	0.1	0	0	0	0	Visually following	F	10
dama	L	0.466667	0	0.0133333	0.366667	0	0	0	0	Eyes closed	F	10
dama	F	0.19	0	0.0233333	0.11	0	0	0	0	Fixed Point	F	10
dama	L	0.0733333	0.0666667	0.0866667	0.27	0	0.0133333	0	0	Gazing upwards	F	10
dama	F	0.46	0	0.163333	0.186667	0	0	0	0	Eyes up	F	10
dog	L	0.391333	0	0.18	0.82	0.0233333	0	0	0	Gazing downwards	M	4
dog	F	1	0	0.491	0.485667	0.03	0	0.0533333	0	Visually following	M	4
dog	L	0.863333	0	0.0433333	0.856667	0	0	0	0	Eyes closed	M	4
dog	F	0.714667	0	0.346667	0.534667	0.03	0	0	0	Fixed Point	M	4
dog	L	0.9	0	0.13	0.706667	0	0	0	0.01	Gazing upwards	M	4
dog	F	0.933333	0	0.09	0.91	0.106667	0	0.04	0	Eyes up	M	4
eros	L	0.618333	0	0.116667	0.31	0.1	0	0.0533333	0	Gazing downwards	M	9
eros	F	0.563333	0	0.659	0.31	0.316667	0	0	0	Visually following	M	9
eros	L	0.31	0	0.686667	0.236667	0.383333	0	0	0	Eyes closed	M	9
eros	F	0.89	0	0.703333	0.25	0.43	0	0	0	Fixed Point	M	9
eros	F	0.816667	0	0.853333	0.106667	0.32	0	0	0	Gazing upwards	M	9
eros	L	0.293333	0	0.513	0.290333	0.506667	0	0	0	Eyes up	M	9
fiona	F	0	0	0.12	0.31	0	0	0.0466667	0	Gazing downwards	F	8
fiona	L	0.00133333	0.01	0.37	0.0753333	0	0.0086667	0	0.0333333	Visually following	F	8
fiona	F	0.039	0	0.07	0.0833333	0	0	0.0533333	0	Eyes closed	F	8
fiona	L	0	0	0.383333	0.037	0	0	0	0	Fixed Point	F	8
fiona	F	0.07	0	0.0166667	0	0	0	0	0	Gazing upwards	F	8
fiona	L	0	0	0.0666667	0.427667	0	0	0	0	Eyes up	F	8
gobi	F	0.536667	0.0433333	0.0233333	0.176667	0	0	0	0	Gazing downwards	M	2
gobi	F	0.348667	0.042	0.136	0.238667	0	0	0	0	Visually following	M	2
gobi	F	0.213333	0	0.63	0.116667	0	0	0	0	Eyes closed	M	2
gobi	L	0.646667	0.233333	0.0733333	0.246667	0	0	0	0	Fixed Point	M	2
gobi	L	0.273333	0	0.0866667	0.156667	0	0	0	0	Gazing upwards	M	2
gobi	L	0.123929	0	0.133214	0.05	0	0	0	0	Eyes up	M	2
lua	F	0.136667	0	0.061	0.0333333	0	0	0.06	0	Gazing downwards	F	9
lua	L	0.11	0	0.361333	0.227667	0	0	0.05	0.0576667	Visually following	F	9
lua	F	0.307667	0	0.07	0	0	0	0.0366667	0	Eyes closed	F	9
lua	L	0.091	0	0.0733333	0	0	0	0.08	0.00666667	Fixed Point	F	9
lua	F	0.104667	0	0.0686667	0.0866667	0	0	0.022	0	Gazing upwards	F	9
lua	L	0.113333	0	0.182	0.06	0	0	0.0443333	0	Eyes up	F	9
mel	L	0.497	0	0.116667	0.547	0.0233333	0	0	0	Gazing downwards	F	8
mel	F	0.443333	0	0.506667	0.303333	0.133333	0	0	0	Visually following	F	8
mel	L	0.483333	0	0.394333	0.156667	0	0	0	0	Eyes closed	F	8
mel	F	0.73	0	0.333333	0.03	0	0	0	0	Fixed Point	F	8
mel	F	0.193	0.023	0.516667	0.167	0.306667	0	0	0	Gazing upwards	F	8
mel	L	0.458667	0	0.581333	0.113333	0.15	0.0333333	0	0	Eyes up	F	8
milla	L	0.426667	0	0.126333	0.106667	0.0896667	0	0	0	Gazing downwards	M	7
milla	L	0	0	0.813333	0.17	0.923333	0	0	0	Visually following	M	7
milla	F	0.746667	0	0.546667	0.34	0.163333	0	0.0833333	0	Eyes closed	M	7
milla	F	0.783333	0	0.396667	0.516667	0.353333	0	0	0	Fixed Point	M	7
milla	L	0.914333	0	0.704333	0	0	0	0.03	0	Gazing upwards	M	7
milla	F	0	0	0.39	0.236667	0	0	0.06	0.0266667	Eyes up	M	7
moa	L	0.142	0	0.0666667	0.0356667	0	0	0	0	Gazing downwards	F	2
moa	F	0.737	0	0.318	0.412	0.042	0	0.0266667	0.03	Visually following	F	2
moa	F	0.830333	0	0.231	0.447	0	0	0.0976667	0	Eyes closed	F	2
moa	F	1	0	0.213333	0.72	0.134333	0	0.133333	0	Fixed Point	F	2
moa	L	0.237	0	0.0836667	0.0966667	0.0166667	0	0.06	0	Gazing upwards	F	2
moa	L	0.270333	0	0.813333	0.16	0.0863333	0	0.02	0.0333333	Eyes up	F	2
moyka	L	0	0	0.0813333	0.05	0	0.05	0	0	Gazing downwards	F	2.8
moyka	F	0.433333	0	0.163333	0.0833333	0	0	0	0	Visually following	F	2.8
moyka	L	0.19	0	0.00666667	0.0433333	0	0	0.08	0	Eyes closed	F	2.8
moyka	L	1	0	0.216667	0.0366667	0	0	0	0	Fixed Point	F	2.8
moyka	F	0.136667	0	0.06	0.0233333	0	0.02	0	0	Gazing upwards	F	2.8
moyka	F	0.876667	0.05	0.28	0	0	0	0.173333	0	Eyes up	F	2.8
nino	F	0.504667	0	0.126667	0.166667	0	0	0	0	Gazing downwards	M	7
nino	F	1	0	0.443333	0.12	0	0	0	0	Visually following	M	7
nino	L	0.203667	0	0.483333	0.0866667	0	0	0	0	Eyes closed	M	7
nino	L	1	0	0.443333	0.0666667	0	0	0	0	Fixed Point	M	7
nino	L	0	0	0.5	0.213333	0	0	0	0	Gazing upwards	M	7
nino	F	1	0	0.539	0.216667	0	0	0	0	Eyes up	M	7
pinga	L	0	0	0.71	0.18	0	0.0333333	0	0	Gazing downwards	F	7.6
pinga	F	0.42	0	0.183333	0.73	0	0	0	0	Visually following	F	7.6
pinga	F	0.163333	0	0.456667	0.113333	0	0.0466667	0	0	Eyes closed	F	7.6
pinga	L	0.103333	0	0.222333	0.617667	0	0	0.04	0	Fixed Point	F	7.6
pinga	L	0.456667	0.05	0.0866667	0.696667	0	0.0333333	0	0	Gazing upwards	F	7.6
pinga	F	0.761333	0	0.541333	0.0666667	0	0.03	0.0233333	0	Eyes up	F	7.6
pitoco	F	0.163333	0	0.16	0.336667	0	0.0366667	0	0	Gazing downwards	M	2
pitoco	L	0.518	0	0.25	0.394667	0	0.01	0	0	Visually following	M	2
pitoco	L	0.358667	0	0.356667	0.274667	0	0.0166667	0	0.0566667	Eyes closed	M	2
pitoco	L	0.563333	0	0.04	0.594667	0	0.0266667	0	0	Fixed Point	M	2
pitoco	F	0	0.116667	0.156667	0.236667	0	0.0233333	0	0	Gazing upwards	M	2
pitoco	F	0.470333	0	0.149333	0.483667	0	0	0	0	Eyes up	M	2
raposo	F	0.176667	0	0.0266667	0.112333	0	0	0	0	Gazing downwards	M	2
raposo	L	0.523333	0	0.283333	0.33	0	0	0	0	Visually following	M	2
raposo	L	0.15	0	0.17	0.323333	0	0	0	0.05	Eyes closed	M	2
raposo	F	0.103333	0	0.163333	0.04	0	0	0	0.01	Fixed Point	M	2
raposo	L	0.356667	0	0.136667	0.3	0	0	0	0.0633333	Gazing upwards	M	2
raposo	F	0.443333	0	0.0466667	0.256667	0	0	0	0	Eyes up	M	2
serena	L	0.903333	0	0.0733333	0.576667	0	0	0	0	Gazing downwards	F	4.5
serena	L	0.930333	0	0.0933333	0.823	0	0	0	0	Visually following	F	4.5
serena	F	0.563333	0	0.04	0.286667	0	0	0	0	Eyes closed	F	4.5
serena	L	0.803333	0	0.346667	0.233333	0	0.05	0	0	Fixed Point	F	4.5
serena	F	0.67	0	0.0446667	0.386667	0	0	0	0	Gazing upwards	F	4.5
serena	F	0.517667	0	0.07	0.366667	0	0	0	0	Eyes up	F	4.5
tigre	L	0.390333	0	0.073	0.216667	0	0	0	0	Gazing downwards	M	8.8
tigre	L	0.23	0	0.57	0.36	0	0	0.0633333	0.12	Visually following	M	8.8
tigre	F	0.123333	0	0.223333	0.12	0	0	0	0	Eyes closed	M	8.8
tigre	F	0.65	0	0.396667	0.273333	0	0	0	0	Fixed Point	M	8.8
tigre	L	0.230333	0	0.08	0.0733333	0	0	0	0	Gazing upwards	M	8.8
tigre	F	0.206667	0	0.0966667	0.296667	0	0	0	0	Eyes up	M	8.8
ze	F	0	0	0.038	0.143333	0	0	0	0	Gazing downwards	M	9
ze	L	0.293333	0	0.09	0.15	0.0166667	0.04	0	0	Visually following	M	9
ze	F	0.154667	0	0.14	0.0703333	0	0	0	0	Eyes closed	M	9
ze	F	0.0766667	0	0.02	0.25	0	0	0	0	Fixed Point	M	9
ze	L	0	0.02	0.154333	0	0	0.0866667	0	0	Gazing upwards	M	9
ze	L	0	0	0.116333	0.0166667	0	0	0	0	Eyes up	M	9
zebedeu	F	1	0	0.163333	0.72	0	0	0	0	Gazing downwards	M	5
zebedeu	L	0.892	0	0.469667	0.472333	0	0	0	0	Visually following	M	5
zebedeu	L	0.874333	0	0.14	0.376667	0	0	0	0	Eyes closed	M	5
zebedeu	F	0.363333	0	0.2	0.0966667	0	0	0	0	Fixed Point	M	5
zebedeu	F	0.504667	0.0433333	0.204667	0.243333	0	0	0	0.02	Gazing upwards	M	5
zebedeu	L	0.523333	0	0.248	0.292	0	0	0	0	Eyes up	M	5
