# Supplementary material for: Eye Contact Is Crucial for Referential Communication in Pet Dogs
Source: PLoS One. 2016 Sep 14;11(9):e0162161. doi: 10.1371/journal.pone.0162161 (PMC5023129; doi:10.1371/journal.pone.0162161)
Supplement: S2 File — (XLSX) [file pone.0162161.s003.xlsx]

## Sheet: DATA_FREQ_PLOSONE
DOG	GAZE_ALTERNATION	order	GAZE_UPWARDS	GAZE_OWNER	GAZE_FOOD	VOCALIZATION	ML_SILENT	ML_SONOROUS	CONTACT_OWNER	CONDITION2	Sex	Age
baleia	4	F	0	0.266667	0.3	0.133333	0	0	0	Gazing downwards	F	3
baleia	3	F	0	0.133333	0.3	0.0333333	0	0	0	Visually following	F	3
baleia	2	L	0	0.1	0.1	0.1	0	0	0	Eyes closed	F	3
baleia	0	F	0.0333333	0.0333333	0.2	0.0666667	0	0	0	Fixed Point	F	3
baleia	3	L	0.0666667	0.2	0.2	0.166667	0	0	0.0333333	Gazing upwards	F	3
baleia	1	L	0	0.0666667	0.133333	0	0	0	0	Eyes up	F	3
betoween	1	L	0	0.166667	0.1	0.0333333	0.0333333	0.0333333	0	Gazing downwards	M	8.8
betoween	2	L	0	0.266667	0.166667	0	0.1	0.0333333	0.0333333	Visually following	M	8.8
betoween	2	F	0	0.133333	0.166667	0.0666667	0	0	0	Eyes closed	M	8.8
betoween	1	F	0.0333333	0.0666667	0.1	0	0	0	0	Fixed Point	M	8.8
betoween	2	L	0.0333333	0.166667	0.133333	0	0.0333333	0.0333333	0	Gazing upwards	M	8.8
betoween	1	F	0	0.133333	0.233333	0	0.0333333	0	0	Eyes up	M	8.8
cassio	0	F	0	0.0333333	0	0	0	0	0	Gazing downwards	M	3
cassio	0	F	0	0.0333333	0	0	0	0	0	Visually following	M	3
cassio	0	L	0	0.0666667	0.0666667	0	0	0	0	Eyes closed	M	3
cassio	0	L	0	0	0.0333333	0	0	0	0	Fixed Point	M	3
cassio	0	L	0	0	0.0333333	0	0	0	0	Gazing upwards	M	3
cassio	0	F	0	0.0333333	0	0	0	0	0	Eyes up	M	3
dama	5	F	0	0.1	0.166667	0	0	0	0	Gazing downwards	F	10
dama	4	L	0	0.133333	0.133333	0	0	0	0	Visually following	F	10
dama	1	L	0	0.0333333	0.133333	0	0	0	0	Eyes closed	F	10
dama	0	F	0	0.0333333	0.1	0	0	0	0	Fixed Point	F	10
dama	6	L	0.0333333	0.133333	0.3	0	0.0333333	0	0	Gazing upwards	F	10
dama	2	F	0	0.0666667	0.166667	0	0	0	0	Eyes up	F	10
dog	2	L	0	0.0666667	0.2	0.0333333	0	0	0	Gazing downwards	M	4
dog	4	F	0	0.2	0.166667	0.0333333	0	0.0333333	0	Visually following	M	4
dog	1	L	0	0.0333333	0.233333	0	0	0	0	Eyes closed	M	4
dog	12	F	0	0.233333	0.333333	0.0333333	0	0	0	Fixed Point	M	4
dog	4	L	0	0.133333	0.333333	0	0	0	0.0333333	Gazing upwards	M	4
dog	9	F	0	0.166667	0.6	0.1	0	0.0666667	0	Eyes up	M	4
gobi	0	F	0.0333333	0.0333333	0.133333	0	0	0	0	Gazing downwards	M	2
gobi	4	F	0.0333333	0.2	0.2	0	0	0	0	Visually following	M	2
gobi	4	F	0	0.166667	0.2	0	0	0	0	Eyes closed	M	2
gobi	4	L	0.0666667	0.133333	0.233333	0	0	0	0	Fixed Point	M	2
gobi	1	L	0	0.133333	0.166667	0	0	0	0	Gazing upwards	M	2
gobi	2	L	0	0.214286	0.0714286	0	0	0	0	Eyes up	M	2
lua	0	F	0	0.0333333	0.0333333	0	0	0.0333333	0	Gazing downwards	F	9
lua	6	L	0	0.233333	0.166667	0	0	0.0333333	0.0333333	Visually following	F	9
lua	0	F	0	0.0666667	0	0	0	0.0333333	0	Eyes closed	F	9
lua	0	L	0	0.1	0	0	0	0.0666667	0.0333333	Fixed Point	F	9
lua	0	F	0	0.0666667	0.1	0	0	0.0333333	0	Gazing upwards	F	9
lua	1	L	0	0.133333	0.0333333	0	0	0.0666667	0	Eyes up	F	9
milla	1	L	0	0.1	0.133333	0.0333333	0	0	0	Gazing downwards	M	7
milla	4	L	0	0.166667	0.1	0.233333	0	0	0	Visually following	M	7
milla	13	F	0	0.433333	0.3	0.1	0	0.1	0	Eyes closed	M	7
milla	9	F	0	0.266667	0.2	0.133333	0	0	0	Fixed Point	M	7
milla	0	L	0	0.0666667	0	0	0	0.0333333	0	Gazing upwards	M	7
milla	0	F	0	0.166667	0.133333	0	0	0.0666667	0.0333333	Eyes up	M	7
moa	0	L	0	0.0333333	0.0666667	0	0	0	0	Gazing downwards	F	2
moa	2	F	0	0.233333	0.266667	0.1	0	0.0333333	0.0333333	Visually following	F	2
moa	2	F	0	0.1	0.166667	0	0	0.0666667	0	Eyes closed	F	2
moa	4	F	0	0.1	0.233333	0.0333333	0	0.0333333	0	Fixed Point	F	2
moa	0	L	0	0.0333333	0.133333	0.0333333	0	0.0666667	0	Gazing upwards	F	2
moa	2	L	0	0.2	0.0666667	0.0333333	0	0.0333333	0.0333333	Eyes up	F	2
pinga	3	L	0	0.2	0.2	0	0.0333333	0	0	Gazing downwards	F	7.6
pinga	5	F	0	0.133333	0.3	0	0	0	0	Visually following	F	7.6
pinga	2	F	0	0.333333	0.0666667	0	0.0666667	0	0	Eyes closed	F	7.6
pinga	9	L	0	0.2	0.266667	0	0	0.0666667	0	Fixed Point	F	7.6
pinga	2	L	0.0333333	0.1	0.166667	0	0.0333333	0	0	Gazing upwards	F	7.6
pinga	3	F	0	0.333333	0.0666667	0	0.0333333	0.0333333	0	Eyes up	F	7.6
pitoco	6	F	0	0.233333	0.266667	0	0.1	0	0	Gazing downwards	M	2
pitoco	7	L	0	0.2	0.233333	0	0.0333333	0	0	Visually following	M	2
pitoco	3	L	0	0.2	0.133333	0	0.0333333	0	0.0333333	Eyes closed	M	2
pitoco	4	L	0	0.1	0.233333	0	0.0333333	0	0	Fixed Point	M	2
pitoco	4	F	0.0666667	0.2	0.166667	0	0.0333333	0	0	Gazing upwards	M	2
pitoco	4	F	0	0.2	0.266667	0	0	0	0	Eyes up	M	2
raposo	0	F	0	0.0666667	0.1	0	0	0	0	Gazing downwards	M	2
raposo	1	L	0	0.166667	0.1	0	0	0	0	Visually following	M	2
raposo	2	L	0	0.166667	0.166667	0	0	0	0.0666667	Eyes closed	M	2
raposo	0	F	0	0.1	0.0333333	0	0	0	0.0333333	Fixed Point	M	2
raposo	2	L	0	0.133333	0.233333	0	0	0	0.0666667	Gazing upwards	M	2
raposo	0	F	0	0.0666667	0.133333	0	0	0	0	Eyes up	M	2
serena	3	L	0	0.133333	0.166667	0	0	0	0	Gazing downwards	F	4.5
serena	3	L	0	0.133333	0.233333	0	0	0	0	Visually following	F	4.5
serena	1	F	0	0.0666667	0.1	0	0	0	0	Eyes closed	F	4.5
serena	0	L	0	0.2	0.0666667	0	0.0333333	0	0	Fixed Point	F	4.5
serena	2	F	0	0.1	0.233333	0	0	0	0	Gazing upwards	F	4.5
serena	0	F	0	0.0333333	0.0666667	0	0	0	0	Eyes up	F	4.5
tigre	2	L	0	0.1	0.133333	0	0	0	0	Gazing downwards	M	8.8
tigre	2	L	0	0.266667	0.166667	0	0	0.0333333	0.0666667	Visually following	M	8.8
tigre	7	F	0	0.2	0.166667	0	0	0	0	Eyes closed	M	8.8
tigre	2	F	0	0.133333	0.166667	0	0	0	0	Fixed Point	M	8.8
tigre	1	L	0	0.1	0.0666667	0	0	0	0	Gazing upwards	M	8.8
tigre	1	F	0	0.1	0.133333	0	0	0	0	Eyes up	M	8.8
andrew	1	F	0	0.0333333	0.133333	0	0	0	0	Gazing downwards	F	7.5
andrew	1	L	0	0.0666667	0.133333	0	0	0	0.0333333	Visually following	F	7.5
andrew	1	L	0.0333333	0.1	0.1	0	0	0	0	Eyes closed	F	7.5
andrew	1	L	0	0.0333333	0.2	0	0	0.0333333	0	Fixed Point	F	7.5
andrew	0	F	0	0.0333333	0.133333	0	0	0.0666667	0	Gazing upwards	F	7.5
andrew	0	F	0	0	0.133333	0	0	0	0	Eyes up	F	7.5
eros	2	L	0	0.2	0.2	0.166667	0	0.0666667	0	Gazing downwards	M	9
eros	5	F	0	0.3	0.2	0.233333	0	0	0	Visually following	M	9
eros	7	L	0	0.333333	0.233333	0.266667	0	0	0	Eyes closed	M	9
eros	4	F	0	0.3	0.2	0.3	0	0	0	Fixed Point	M	9
eros	4	F	0	0.366667	0.1	0.2	0	0	0	Gazing upwards	M	9
eros	9	L	0	0.266667	0.266667	0.366667	0	0	0	Eyes up	M	9
fiona	1	F	0	0.133333	0.3	0	0	0.0333333	0	Gazing downwards	F	8
fiona	0	L	0.0333333	0.166667	0.0666667	0	0.0333333	0	0.0333333	Visually following	F	8
fiona	0	F	0	0.1	0.133333	0	0	0.0333333	0	Eyes closed	F	8
fiona	1	L	0	0.133333	0.0666667	0	0	0	0	Fixed Point	F	8
fiona	0	F	0	0.0333333	0	0	0	0	0	Gazing upwards	F	8
fiona	2	L	0	0.0666667	0.233333	0	0	0	0	Eyes up	F	8
mel	2	L	0	0.1	0.233333	0.0333333	0	0	0	Gazing downwards	F	8
mel	5	F	0	0.233333	0.3	0.1	0	0	0	Visually following	F	8
mel	3	L	0	0.133333	0.133333	0	0	0	0	Eyes closed	F	8
mel	2	F	0	0.166667	0.0666667	0	0	0	0	Fixed Point	F	8
mel	2	F	0.0333333	0.2	0.166667	0.2	0	0	0	Gazing upwards	F	8
mel	2	L	0	0.3	0.133333	0.133333	0.0333333	0	0	Eyes up	F	8
moyka	0	L	0	0.1	0.0333333	0	0.0333333	0	0	Gazing downwards	F	2.8
moyka	1	F	0	0.0666667	0.0666667	0	0	0	0	Visually following	F	2.8
moyka	0	L	0	0.0333333	0.0333333	0	0	0.0666667	0	Eyes closed	F	2.8
moyka	2	L	0	0.1	0.0666667	0	0	0	0	Fixed Point	F	2.8
moyka	0	F	0	0.0333333	0.0333333	0	0.0333333	0	0	Gazing upwards	F	2.8
moyka	0	F	0.0333333	0.1	0	0	0	0.1	0	Eyes up	F	2.8
nino	3	F	0	0.1	0.1	0	0	0	0	Gazing downwards	M	7
nino	2	F	0	0.133333	0.1	0	0	0	0	Visually following	M	7
nino	2	L	0	0.166667	0.1	0	0	0	0	Eyes closed	M	7
nino	1	L	0	0.166667	0.0333333	0	0	0	0	Fixed Point	M	7
nino	1	L	0	0.133333	0.133333	0	0	0	0	Gazing upwards	M	7
nino	3	F	0	0.233333	0.0666667	0	0	0	0	Eyes up	M	7
ze	2	F	0	0.1	0.166667	0	0	0	0	Gazing downwards	M	9
ze	1	L	0	0.133333	0.1	0.0333333	0.0666667	0	0	Visually following	M	9
ze	2	F	0	0.166667	0.133333	0	0	0	0	Eyes closed	M	9
ze	1	F	0	0.0333333	0.266667	0	0	0	0	Fixed Point	M	9
ze	0	L	0.0333333	0.233333	0	0	0.0666667	0	0	Gazing upwards	M	9
ze	0	L	0	0.1	0.0333333	0	0	0	0	Eyes up	M	9
zebedeu	3	F	0	0.1	0.2	0	0	0	0	Gazing downwards	M	5
zebedeu	5	L	0	0.166667	0.2	0	0	0	0	Visually following	M	5
zebedeu	5	L	0	0.133333	0.3	0	0	0	0	Eyes closed	M	5
zebedeu	2	F	0	0.166667	0.1	0	0	0	0	Fixed Point	M	5
zebedeu	3	F	0.0333333	0.266667	0.2	0	0	0	0.0333333	Gazing upwards	M	5
zebedeu	2	L	0	0.133333	0.2	0	0	0	0	Eyes up	M	5
